# Supplementary material for: Concordance Analysis Between Sputum and Bronchoscopic Specimens on Nontuberculous Mycobacteria Pulmonary Disease
Source: J Clin Med. 2025 Dec 30;15(1):296. doi: 10.3390/jcm15010296 (PMC12786755; doi:10.3390/jcm15010296)
Supplement: Supplementary file 1 [file jcm-15-00296-s001.zip]

Archive with 1 entries (1 files):
- jcm-3971289-supplementary.pdf
